# Supplementary material for: Optimization of PCA Error Correction Conditions to Improve Efficiency of Virus Genome De Novo Synthesis
Source: Int J Mol Sci. 2024 Oct 26;25(21):11514. doi: 10.3390/ijms252111514 (PMC11547124; doi:10.3390/ijms252111514)
Supplement: Supplementary file 1 [file ijms-25-11514-s001.zip]

Archive with 1 entries (1 files):
- ijms-3209731-supplementary.pdf
